# Supplementary material for: ALD Deposited ZnO:Al Films on Mica for Flexible PDLC Devices
Source: Nanomaterials (Basel). 2021 Apr 15;11(4):1011. doi: 10.3390/nano11041011 (PMC8071305; doi:10.3390/nano11041011)
Supplement: Supplementary file 1 [file nanomaterials-11-01011-s001.zip]

Archive with 3 entries (2 files):
- supplementary/
- supplementary/Media_shorter.mp4
- supplementary/supplementary.pdf
